# Supplementary material for: Prevalence and associated factors of ischemic heart disease (IHD) among patients with diabetes mellitus: a nation-wide, cross-sectional survey
Source: BMC Cardiovasc Disord. 2018 Jul 27;18:151. doi: 10.1186/s12872-018-0887-0 (PMC6062977; doi:10.1186/s12872-018-0887-0)
Supplement: Supplementary file 1 — Univariate analysis of factor associated with ischemic heart disease in diabetic patients. (XLSX 18.7 kb) [file 12872_2018_887_MOESM1_ESM.xlsx]

## Sheet: Univariate
Table 2 Univariate analysis of factor associated with ischemic heart disease in diabetic patients.
Factors	IHD	No-IHD	Crude	95% CI
	n (%)	n (%)	Odds ratio
Gender
Female	523 (3)	17,303 (97)	1
Male	395 (4.9)	7681 (95.1)	1.71	(1.48-1.95)
Age (years)
30-39	1 (0.3)	471 (99.7)	1
40-49	49 (1.5)	3373 (98.5)	6.85	(0.94-49.67)
50-59	173 (2.2)	7871 (97.8)	10.36	(1.44-74.08)
60-69	361 (4.3)	8122 (95.7)	20.94	(2.93-149.35)
70-79	266 (5.9)	4276 (94.1)	29.3	(4.10-209.26)
≥80	68 (7.4)	862 (92.6)	37.16	(5.14-268.44)
Health regions
9th Nakhon Ratchasima	40 (1.8)	2232 (98.2)	1
1st Chiangmai	69 (3)	2267 (97)	1.7	(1.14-2.52)
2nd Phitsanulok	57 (4.2)	1301 (95.8)	2.45	(1.62-3.69)
3rd Nakhon Sawan	61 (4.8)	1234 (95.2)	2.76	(1.84-4.14)
4th Saraburi	144 (6.4)	2107 (93.6)	3.82	(2.67-5.45)
5th Ratchaburi	91 (4.3)	2064 (95.7)	2.47	(1.68-3.59)
6th Rayong	117 (5.1)	2186 (94.9)	2.99	(2.07-4.30)
7th Khon Kaen	61 (2.6)	2346 (97.4)	1.46	(0.96-2.18)
8th Udon Thani	48 (1.8)	2646 (98.2)	1.02	(0.66-1.55)
10th Ubon Ratchathani	39 (2.1)	1859 (97.9)	1.18	(0.74-1.83)
11th Surat Thani	74 (4.1)	1749 (95.9)	2.37	(1.59-3.49)
12th Songkhla	55 (4)	1347 (96)	2.28	(1.50-3.45)
13th Bangkok	62 (3.7)	1646 (96.3)	2.11	(1.40-3.15)
Hospital level
Community	479 (3)	15708 (97)	1
Bangkok Metropolitant Administration	62 (3.7)	1646 (96.3)	1.24	(0.94-1.62)
Genral and Regional	377 (4.8)	7630 (95.2)	1.63	(1.41-1.86)
Religions
Buddhism	771 (3.3)	22681 (96.7)	1
Islamic	49 (5.7)	813 (94.3)	1.78	(1.31-2.39)
Christian	2 (5.3)	36 (94.7)	1.64	(0.39-6.80)
Occupations
Agriculturist	280 (2.6)	10515 (97.4)	1
Housewife	302 (5.1)	5733 (94.9)	1.98	(1.67-2.34)
General employee	151 (3.3)	4437 (96.7)	1.28	(1.04-1.57)
Merchant	60 (3.9)	1494 (96.1)	1.51	(1.13-2.01)
Government Officer	18 (2.1)	842 (97.9)	0.81	(0.49-1.30)
Other	39 (4)	955 (96)	1.54	(1.08-2.16)
BMI
Normal	204 (3.3)	6158 (96.7)	1
Under weight	29 (3.4)	824 (96.6)	1.07	(0.71-1.58)
Over weight	170 (3.5)	4766 (96.5)	1.08	(0.87-1.33)
Pre-obese	321 (3.6)	8683 (96.4)	1.12	(0.93-1.34)
Obese	129 (3.7)	3359 (96.3)	1.16	(0.92-1.46)
Waist circumference (cm)
Male<90, Female<80	192 (3.3)	5640 (96.7)	1
Male≥ 90, Fenale≥ 80	380 (3.3)	11273 (96.7)	0.99	(0.83-1.19)
Smoking
Never	733 (3.5)	20516 (96.5)	1
Ever smoker	103 (4.1)	2454 (95.9)	1.18	(0.95-1.45)
GFR (mL/min/1.73m2)
≥ 90	75 (2.4)	3185 (97.6)	1
60-90	201 (3.5)	5599 (96.5)	1.53	(1.16-2.00)
45-60	125 (3.7)	3261 (96.3)	1.63	(1.21-2.18)
30-45	114 (4.9)	2230 (95.1)	2.18	(1.61-2.92)
<30	74 (6.2)	1122 (93.8)	2.81	(2.01-3.89)
HT comorbidity
No	129 (1.8)	7398 (98.2)	1
Yes	789 (4.3)	17586 (95.7)	2.58	(2.13-3.11)
HT Duration (years)
<3	86 (3.4)	2509 (96.6)	1
3 to 5	204 (3.8)	5166 (96.2)	1.16	(0.89-1.49)
6 to 8	186 (4.1)	4424 (95.9)	1.23	(0.94-1.60)
≥ 9	254 (5.8)	4187 (94.2)	1.77	(1.37-2.28)
LVH
No	888 (3.6)	24453 (96.4)	1
Yes	12 (18.2)	54 (81.8)	6.12	(3.26-11.48)
LAE
No	897 (3.6)	24499 (96.4)	1
Yes	3 (27.3)	8 (72.7)	10.25	(2.71-38.68)
AF
No	887 (3.6)	24446 (96.4)	1
Yes	13 (17.6)	61 (82.4)	5.88	(3.21-10.73)
Hyperglycemic crisis
No	846 (3.4)	23680 (96.6)	1
Yes	72 (5.2)	1304 (94.8)	1.55	(1.20-1.98)
DM Duration (years)
<3	96 (2.7)	3509 (97.3)	1
3-5	236 (3.3)	6975 (96.7)	1.24	(0.97-1.58)
6-8	230 (3.6)	6235 (96.4)	1.35	(1.05-1.72)
≥9	322 (4.2)	7413 (95.8)	1.59	(1.25-2.01)
Diabetic nephropathy
No	290 (3.1)	9088 (96.9)	1
Yes	173 (4.6)	3608 (95.4)	1.51	(1.23-1.83)
Diabetic retinopathy
No	421 (3.3)	12480 (96.7)	1
Yes	84 (4.6)	1775 (95.4)	1.41	(1.10-1.79)
Uric acid (mg/dL)
Male<7,Female<6	131 (3.6)	3550 (96.4)	1
Male≥ 7,Female≥ 6	105 (4.4)	2289 (95.6)	1.25	(0.95-1.62)
Insulin therapy
No	659 (3.3)	19685 (96.7)	1
Yes	259 (4.7)	5299 (95.3)	1.47	(1.26-1.70)
Biguanides used
No	332 (4.8)	6593 (95.2)	1
Yes	586 (3.1)	18391 (96.9)	0.64	(0.55-0.73)
Sulfonylurea used
No	400 (4.6)	8328 (95.4)	1
Yes	518 (3.1)	16656 (96.9)	0.65	(0.56-0.74)
Thiazolidinedione used
No	846 (3.6)	23055 (96.4)	1
Yes	72 (3.6)	1929 (96.4)	1.02	(0.79-1.30)
Aspirin used
No	109 (1.1)	10169 (98.9)	1
Yes	806 (5.3)	14647 (94.7)	5.14	(4.19-6.29)
HbA1c (%)
<7	281 (4)	6851 (96)	1
≥ 7	445 (3.4)	12904 (96.6)	0.85	(0.72-0.98)
Proteinuria
No Protein Uria	27 (3.1)	861 (96.9)	1
Microalbuminuria	24 (2.8)	848 (97.2)	0.91	(0.51-1.58)
Macroproteinuria	10 (3.1)	314 (96.9)	1.02	(0.48-2.13)
